# Supplementary material for: Epigenetic loss of heterogeneity from low to high grade localized prostate tumours
Source: Nat Commun. 2021 Dec 15;12:7292. doi: 10.1038/s41467-021-27615-8 (PMC8674326; doi:10.1038/s41467-021-27615-8)
Supplement: Supplementary file 4 — Supplementary Data 1 [file 41467_2021_27615_MOESM4_ESM.xlsx]

## Sheet: Sheet1
Sample IDs	CAPRA-S	Risk (CAPRA-S)	CAPRA	CAPRA-S Progression-free probability (95% CI) (5 years)	MSKCC Nomogram Probability of remaining recurrence-free after surgery (5 years)	CAPRA-S Progression-free probability (95% CI) (3 years)	MSKCC Nomogram Probability of remaining recurrence-free after surgery (2 years)	Number of Cells	Tissue	Dx	Age range at diagnosis	Lymph node involvement	cT	cN	cM	T stage	Pathological T stage	pT	extracapsular extension	semvinal vesicle invasion	pN	pathologic lymph node invasion	pM	Neoadjuvant treatment	Recurrence	PSA before biopsy	Gleason pattern at biopsy	Gleason score at biopsy	Primary Gleason grade	Secondary Gleason grade	Gleason pattern	Gleason score	Gleason pattern at resection	Gleason score at resection	Pathologic Gleason primary pattern	Pathologic Gleason secondary pattern	Pathologic Gleason sum	# positive biopsy cores	# Biopsy cores	PSA after RP	Disease-free survival - months (known)
Sample_1	5	Intermediate-risk	6	0.425	0.54	0.631	0.74	551	Prostate	Adenocarcinoma	46-81	0/18	c1C - Incidental tumor; by needle biopsy (because of elevated PSA)	c0 - No regional lymph node metastasis	c0 - No distant metastasis	p2C - Confined to prostate, bilateral	pT2c	p2C - Confined to prostate, bilateral	no	no	p0 - No regional lymph node metastasis	no	p0 - No distant metastasis	None	None	15	055 - Primary pattern 5, secondary pattern 5	010 - Gleason's Score (See Notes 1, 2 and 3)	5	5	5 + 5	10	055 - Primary pattern 5, secondary pattern 5	010 - Gleason's Score (See Notes 1-5)	5	5	10	4	14	<0.01	138
Sample_2	0	Low-risk	2	0.945	0.97	0.963	0.99	796	Prostate	Adenocarcioma	46-81	0/21	c2B - Palpable, involves more than 1/2 of one lobe	c0 - No regional lymph node metastasis	c0 - No distant metastasis	p2B - Confined to prostate, unilateral, more than 1/2 lobe	pT2a	p2A - Confined to prostate, unilateral, 1/2 lobe or less	no	no	pX - Regional lymph nodes cannot be assessed	not assessed	pX - Distant metastasis cannot be assessed	None	None	4.7	033 - Primary pattern 3, secondary pattern 3	006 - Gleason's Score (See Notes 1, 2 and 3)	3	3	3 + 3	6	033 - Primary pattern 3, secondary pattern 3	006 - Gleason's Score (See Notes 1-5)	3	3	6	Not documented	Not documented	0	172
Sample_3	4	Intermediate-risk	6	0.702	0.62	0.749	0.8	1087	Prostate	Adenocarcinoma	46-81	0/10	c2A - Tumor involves one-half of one lobe or less	c0 - No regional lymph node metastasis	c0 - No distant metastasis	p2C - Bilateral disease	pT2c	p2C - Bilateral disease	no	no	p0 - No positive regional nodes	no		None	None	8.1	044 - Primary pattern 4, secondary pattern 4	008 - Gleason's score	4	4	4 + 4	8	044 - Primary pattern 4, secondary pattern 4	008 - Gleason's Score (See Notes 1-5)	4	4	8	2	14	0.1	18
Sample_4	6	High-risk	8	0.259	0.39	0.492	0.62	912	Prostate	Adenocarcinoma	46-81	0/15	c2B - Tumor involves more than one-half of one lobe but not both lobes	c0 - No regional lymph node metastasis	c0 - No distant metastasis	p3A - Extraprostatic extension or microscopic invasion of bladder neck	pT3a	p3A - Extraprostatic extension or microscopic invasion of bladder neck	yes	no	p0 - No positive regional nodes	no		None	None	12.1	044 - Primary pattern 4, secondary pattern 4	008 - Gleason's score	4	4	4 + 4	8	044 - Primary pattern 4, secondary pattern 4	008 - Gleason's Score (See Notes 1-5)	4	4	8	5	12	<0.01	80
Sample_5	0	Low-risk	2	0.945	0.98	0.963	0.99	1956	Prostate	Adenocarcioma	46-81	0/20	c2B - Palpable, involves more than 1/2 of one lobe	cX - Regional lymph nodes cannot be assessed	cX - Distant metastasis cannot be assessed	p2A - Confined to prostate, unilateral, 1/2 lobe or less	pT2a	p2A - Confined to prostate, unilateral, 1/2 lobe or less	no	no	p0 - No regional lymph node metastasis	no	pX - Distant metastasis cannot be assessed	None	None	2.9	033 - Primary pattern 3, secondary pattern 3	006 - Gleason's Score (See Notes 1, 2 and 3)	3	3	3 + 3	6	033 - Primary pattern 3, secondary pattern 3	006 - Gleason's Score (See Notes 1-5)	3	3	6	6	12	0.01	175
Sample_6	3	Intermediate-risk	6	0.728	0.75	0.807	0.88	95	Prostate	Adenocarcinoma	46-81	0/9	c1C - Tumor identified by needle biopsy (e.g., because of elevated PSA)	c0 - No regional lymph node metastasis	c0 - No distant metastasis	p2C - Bilateral disease	pT2c	p2C - Bilateral disease	no	no	p0 - No positive regional nodes	no		None	None	9.1	044 - Primary pattern 4, secondary pattern 4	008 - Gleason's score	4	3	4 + 3	7	043 - Primary pattern 4, secondary pattern 3	007 - Gleason's Score (See Notes 1-5)	4	3	7	6	12	Not documented	82
Sample_7	5	Intermediate-risk	7	0.631	0.4	0.425	0.63	86	Prostate	Adenocarcinoma	46-81	0/9	c2C - Tumor involves both lobes	c0 - No regional lymph node metastasis	c0 - No distant metastasis	p3A - Extraprostatic extension or microscopic invasion of bladder neck	pT3a	p3A - Extraprostatic extension or microscopic invasion of bladder neck	yes	no	p0 - No positive regional nodes	no		None	None	9	054 - Primary pattern 5, secondary pattern 4	009 - Gleason's score	4	5	4 + 5	9	045 - Primary pattern 4, secondary pattern 5	009 - Gleason's Score (See Notes 1-5)	4	5	9	9	12	<0.06	53
Sample_8	0	Low-risk	1	0.945	0.98	0.963	0.99	122	Prostate	adenocarcinoma	46-81	0/22	c1C - Tumor identified by needle biopsy (e.g., because of elevated PSA)	c0 - No regional lymph node metastasis	c0 - No distant metastasis	p2C - Bilateral disease	pT2c	p2C - Bilateral disease	no	no	p0 - No positive regional nodes	no		None	None	2.8	033 - Primary pattern 3, secondary pattern 3	006 - Gleason's score	3	3	3 + 3	6	033 - Primary pattern 3, secondary pattern 3	006 - Gleason's Score (See Notes 1-5)	3	3	6	2	12	<0.01	70
Sample_9	4	Intermediate-risk	5	0.702	0.89	0.749	0.97	819	Prostate	adenocarcinoma	46-81	0/15	c2C - Palpable, involves both lobes	c0 - No regional lymph node metastasis	c0 - No distant metastasis	p3B - Seminal vesicle invasion	pT3b	p3B - Seminal vesicle invasion	no	yes	p0 - No regional lymph node metastasis	no	p0 - No distant metastasis	None	Biochemical relapse	7.6	034 - Primary pattern 3, secondary pattern 4	007 - Gleason's Score (See Notes 1, 2 and 3)	3	4	3 + 4	7	034 - Primary pattern 3, secondary pattern 4	007 - Gleason's Score (See Notes 1-5)	3	4	7	5	8	0.09	11
Sample_10	4	Intermediate-risk	6	0.702	0.62	0.749	0.8	387	Prostate	adenocarcinoma	46-81	0/14	c2B - Palpable, involves more than 1/2 of one lobe	cX - Regional lymph nodes cannot be assessed	c0 - No distant metastasis	p2C - Confined to prostate, bilateral	pT2b	p2C - Confined to prostate, bilateral	no	no	p0 - No regional lymph node metastasis	no	pX - Distant metastasis cannot be assessed	None	None	7.8	044 -Primary pattern 4, secondary pattern 4	008 - Gleason's Score (See Notes 1, 2 and 3)	4	4	4 + 4	8	044 - Primary pattern 4, secondary pattern 4	008 - Gleason's Score (See Notes 1-5)	4	4	8	7	10	<0.1	178
Sample_11	0	Low-risk	2	0.945	0.98	0.963	0.99	1582	Prostate	adenocarcinoma	46-81	0/13	c1C - Tumor identified by needle biopsy (e.g., because of elevated PSA)	c0 - No regional lymph node metastasis	c0 - No distant metastasis	p2B - Confined to prostate, unilateral, more than 1/2 lobe	pT2b	p2B	no	no	p0 - No regional lymph node metastasis	no		None	None	2.9	033 - Primary pattern 3, secondary pattern 3	006 - Gleason's score	3	3	3 + 3	6	033 - Primary pattern 3, secondary pattern 3	006 - Gleason's Score (See Notes 1-5)	3	3	6	4	13	<0.05	191
Sample_12	4	Intermediate-risk	6	0.702	0.64	0.749	0.82	293	Prostate	adenocarcinoma	46-81	0/8	c2B - Palpable, involves more than 1/2 of one lobe	c0 - No regional lymph node metastasis	c0 - No distant metastasis	p2C - Confined to prostate, bilateral	pT2c	p2C - Confined to prostate, bilateral	no	no	p0 - No regional lymph node metastasis	no	p0 - No distant metastasis	None	None	6.1	044 - Primary pattern 4, secondary pattern 4	008 - Gleason's Score (See Notes 1, 2 and 3)	4	4	4 + 4	8	044 - Primary pattern 4, secondary pattern 4	008 - Gleason's Score (See Notes 1-5)	4	4	8	3	4	0.01	139
Sample_13	0	Low-risk	1	0.945	0.99	0.963	0.99	439	Prostate	adenocarcinoma	46-81	0/51	cX - Primary tumor cannot be assessed	cX - Regional lymph nodes cannot be assessed	cX - Distant metastasis cannot be assessed	p2C - Confined to prostate, bilateral	pT2c	p2C - Confined to prostate, bilateral	no	no	p0 - No regional lymph node metastasis	no	p0 - No distant metastasis	None	None	Not documented	033 - Primary pattern 3, secondary pattern 3	006 - Gleason's Score (See Notes 1, 2 and 3)	3	3	3 + 3	6	033 - Primary pattern 3, secondary pattern 3	006 - Gleason's Score (See Notes 1-5)	3	3	6	No biopsy	No biopsy	<0.05	132
Sample_14	0	Low-risk	1	0.945	0.98	0.963	0.99	128	Prostate	adenocarcinoma	46-81	0/22	c2A - Palpable, involves 1/2 of one lobe or less	c0 - No regional lymph node metastasis	c0 - No distant metastasis	p2B - Confined to prostate, unilateral, more than 1/2 lobe	pT2b	p2B	no	no	p0 - No regional lymph node metastasis	no		None	None	3.1	033 - Primary pattern 3, secondary pattern 3	006 - Gleason's Score (See Notes 1, 2 and 3)	3	3	3 + 3	6	033 - Primary pattern 3, secondary pattern 3	006 - Gleason's Score (See Notes 1-5)	3	3	6	6	12	<.05	139
Sample_15	9	High-risk	6	0.123	0.06	0.269	0.14	3757	Prostate	adenocarcinoma	46-81	1/10	c2B - Tumor involves more than one-half of one lobe but not both lobes	cX - Regional lymph nodes were not assessed	c0 - No distant metastasis	p3B - Seminal vesicle invasion	pT3b	p3B - Seminal vesicle invasion	yes	yes	p1 - Metastases in regional node(s)	yes		None	Never disease free	5.8	043 - Primary pattern 4, secondary pattern 3	007 - Gleason's score	4	4	4 + 4	8	044 - Primary pattern 4, secondary pattern 4	008 - Gleason's Score (See Notes 1-5)	4	4	8	14	16	0.47	0
Sample_16 and 17	4	Intermediate-risk	4	0.702	0.83	0.749	0.93	244 + 167	Prostate	adenocarcinoma	46-81	0/3	c1C - Tumor identified by needle biopsy (e.g., because of elevated PSA)	c0 - No regional lymph node metastasis	c0 - No distant metastasis	p3A - Extraprostatic extension or microscopic invasion of bladder neck	pT3a	p3A - Extraprostatic extension or microscopic invasion of bladder neck	yes	no	p0 - No positive regional nodes	no		None	None	6.3	034 - Primary pattern 3, secondary pattern 4	007 - Gleason's score	3	4	3 + 4	7	033 - Primary pattern 3, secondary pattern 3	006 - Gleason's Score (See Notes 1-5)	3	3	6	3	12	<0.05	39
Sample_18	5	Intermediate-risk	6	0.425	0.55	0.631	0.76	821	Prostate	adenocarcinoma	46-81	1/13	c2a - Tumor involves one-half of one side or less	c0 - No positive regional nodes	c0 - No distant metastasis	p2 - Organ confined	pT2	p2 - Organ confined	no	no	p1 - Metastases in regional node(s)	yes	c0 - No distant metastasis	None	None	9	043 - Primary pattern 4, secondary pattern 3	007 - Gleason's score	4	3	4 + 3	7	034 - Primary pattern 3, secondary pattern 4	007 - Gleason's Score (See Notes 1-5)	3	4	7	6	12	0.1	10
