# Supplementary material for: Epigenetic loss of heterogeneity from low to high grade localized prostate tumours
Source: Nat Commun. 2021 Dec 15;12:7292. doi: 10.1038/s41467-021-27615-8 (PMC8674326; doi:10.1038/s41467-021-27615-8)
Supplement: Supplementary file 5 — Supplementary Data 2 [file 41467_2021_27615_MOESM5_ESM.xlsx]

## Sheet: MetaData
CAPRA score	Risk	Description					Case_ID	histologic_diagnosis	gleason_pattern_primary	gleason_pattern_secondary	gleason_score	history_neoadjuvant_treatment	lymph_nodes_examined	lymph_nodes_examined_count	lymph_nodes_examined_he_count	age_range_at_initial_pathologic_diagnosis	clinical_M	clinical_N	clinical_T	extranodal_involvement	informed_consent_verified	pathologic_M	pathologic_N	pathologic_T	pathologic_stage
6	High	29-34% disease-free survival at 5 years					TCGA-EJ-7318-01B-31-A646-42	Prostate Adenocarcinoma Acinar Type	4	3	7	No	NO	[Not Available]	[Not Available]	51-74	M0	[Not Applicable]	T3a	[Not Applicable]	YES	[Not Applicable]	[Not Available]	T3a	[Not Applicable]
6	High	29-34% disease-free survival at 5 years					TCGA-YL-A8SL-01B-31-A645-42	Prostate Adenocarcinoma Acinar Type	4	4	8	No	YES	19	3	51-74	M0	[Not Applicable]	[Unknown]	[Not Applicable]	YES	[Not Applicable]	N1	T3b	[Not Applicable]
6	High	29-34% disease-free survival at 5 years			*PSA level not available (<6*)		TCGA-ZG-A9L0-01A-31-A645-42	Prostate Adenocarcinoma Acinar Type	5	4	9	No	YES	20	7	51-74	M0	[Not Applicable]	[Unknown]	[Not Applicable]	YES	[Not Applicable]	N1	T3b	[Not Applicable]
5	Intermediate	52-60% disease-free survival at 5 years					TCGA-VN-A88K-01A-31-A645-42	Prostate Adenocarcinoma Acinar Type	4	4	8	No	YES	37	15	51-74	M0	[Not Applicable]	T1c	[Not Applicable]	YES	[Not Applicable]	N1	T3a	[Not Applicable]
7	High	8-20% disease-free survival at 5 years					TCGA-YL-A9WK-01A-31-A645-42	Prostate Adenocarcinoma Acinar Type	4	5	9	No	YES	1	0	51-74	M0	[Not Applicable]	T2b	[Not Applicable]	YES	[Not Applicable]	N0	T3b	[Not Applicable]
5	Intermediate	52-60% disease-free survival at 5 years					TCGA-ZG-A9L1-01A-31-A645-42	Prostate Adenocarcinoma Acinar Type	4	5	9	No	YES	7	1	51-74	M0	[Not Applicable]	T1c	[Not Applicable]	YES	[Not Applicable]	N1	T3b	[Not Applicable]
5	Intermediate	52-60% disease-free survival at 5 years					TCGA-EJ-A46B-01A-11-A644-42	Prostate Adenocarcinoma Acinar Type	4	4	8	No	YES	10	0	51-74	M0	[Not Applicable]	T1c	[Not Applicable]	YES	[Not Applicable]	N0	T3a	[Not Applicable]
3	Intermediate	~66% disease-free survival at 5 years					TCGA-EJ-A46H-01A-21-A644-42	Prostate Adenocarcinoma Acinar Type	3	4	7	No	YES	6	[Not Available]	51-74	M0	[Not Applicable]	T1c	[Not Applicable]	YES	[Not Applicable]	N0	T2c	[Not Applicable]
6	High	29-34% disease-free survival at 5 years					TCGA-ZG-A9L2-01A-21-A645-42	Prostate Adenocarcinoma Acinar Type	4	5	9	No	YES	14	0	51-74	M0	[Not Applicable]	T3a	[Not Applicable]	YES	[Not Applicable]	N0	T3b	[Not Applicable]
6	High	29-34% disease-free survival at 5 years					TCGA-EJ-A46G-01A-21-A644-42	Prostate Adenocarcinoma, Other Subtype	4	4	8	No	YES	17	0	51-74	M0	[Not Applicable]	T3a	[Not Applicable]	YES	[Not Applicable]	N0	T3a	[Not Applicable]
5	Intermediate	52-60% disease-free survival at 5 years					TCGA-EJ-A46E-01A-21-A644-42	Prostate Adenocarcinoma Acinar Type	4	4	8	No	YES	9	0	51-74	M0	[Not Applicable]	T1c	[Not Applicable]	YES	[Not Applicable]	N0	[Not Available]	[Not Applicable]
4	Intermediate	~61% disease-free survival at 5 years					TCGA-EJ-A7NG-01A-21-A646-42	Prostate Adenocarcinoma Acinar Type	3	4	7	No	YES	6	0	51-74	M0	[Not Applicable]	T3a	[Not Applicable]	YES	[Not Applicable]	N0	T3a	[Not Applicable]
6	High	29-34% disease-free survival at 5 years					TCGA-YL-A8SB-01A-11-A646-42	Prostate Adenocarcinoma Acinar Type	4	5	9	No	YES	3	0	51-74	M0	[Not Applicable]	[Unknown]	[Not Applicable]	YES	[Not Applicable]	N0	T3a	[Not Applicable]
3	Intermediate	~66% disease-free survival at 5 years					TCGA-VP-A875-01A-11-A645-42	Prostate Adenocarcinoma Acinar Type	3	4	7	No	YES	4	0	51-74	M0	[Not Applicable]	T2a	[Not Applicable]	YES	[Not Applicable]	N0	T3a	[Not Applicable]
3	Intermediate	~66% disease-free survival at 5 years					TCGA-EJ-A8FN-01A-31-A645-42	Prostate Adenocarcinoma Acinar Type	3	4	7	No	YES	25	0	51-74	M0	[Not Applicable]	T2c	[Not Applicable]	YES	[Not Applicable]	N0	T2c	[Not Applicable]
7	High	8-20% disease-free survival at 5 years					TCGA-EJ-A46F-01A-11-A644-42	Prostate Adenocarcinoma Acinar Type	4	4	8	No	YES	23	1	51-74	M0	[Not Applicable]	T2c	[Not Applicable]	YES	[Not Applicable]	N1	T3b	[Not Applicable]
5	Intermediate	52-60% disease-free survival at 5 years					TCGA-YL-A8SP-01B-22-A645-42	Prostate Adenocarcinoma Acinar Type	4	5	9	No	NO	[Not Available]	[Not Available]	51-74	M0	[Not Applicable]	T2a	[Not Applicable]	YES	[Not Applicable]	[Not Available]	T3b	[Not Applicable]
6	High	29-34% disease-free survival at 5 years					TCGA-YL-A8HJ-01A-31-A645-42	Prostate Adenocarcinoma, Other Subtype	4	5	9	No	NO	[Not Available]	[Not Available]	51-74	M0	[Not Applicable]	[Unknown]	[Not Applicable]	YES	[Not Applicable]	[Not Available]	T3b	[Not Applicable]
5	Intermediate	52-60% disease-free survival at 5 years					TCGA-SU-A7E7-01A-11-A645-42	Prostate Adenocarcinoma Acinar Type	5	3	8	No	YES	9	0	51-74	M0	[Not Applicable]	T2b	[Not Applicable]	YES	[Not Applicable]	N0	T2b	[Not Applicable]
6	High	29-34% disease-free survival at 5 years					TCGA-EJ-A7NM-01A-31-A646-42	Prostate Adenocarcinoma, Other Subtype	4	5	9	No	YES	29	3	51-74	M0	[Not Applicable]	T3b	[Not Applicable]	YES	[Not Applicable]	N1	T3b	[Not Applicable]
6	High	29-34% disease-free survival at 5 years					TCGA-EJ-A65F-01A-31-A644-42	Prostate Adenocarcinoma, Other Subtype	4	5	9	No	YES	4	0	51-74	M0	[Not Applicable]	T3b	[Not Applicable]	YES	[Not Applicable]	N0	T3b	[Not Applicable]
3	Intermediate	~66% disease-free survival at 5 years					TCGA-EJ-A46D-01A-31-A644-42	Prostate Adenocarcinoma Acinar Type	3	5	8	No	YES	6	0	51-74	M0	[Not Applicable]	T2c	[Not Applicable]	YES	[Not Applicable]	N0	T2c	[Not Applicable]
5	Intermediate	52-60% disease-free survival at 5 years					TCGA-KC-A4BV-01A-21-A646-42	Prostate Adenocarcinoma Acinar Type	4	5	9	No	YES	10	0	51-74	M0	[Not Applicable]	T2	[Not Applicable]	YES	[Not Applicable]	N0	T3a	[Not Applicable]
6	High	29-34% disease-free survival at 5 years					TCGA-EJ-A65B-01A-31-A644-42	Prostate Adenocarcinoma, Other Subtype	4	5	9	No	YES	13	0	51-74	M0	[Not Applicable]	T3b	[Not Applicable]	YES	[Not Applicable]	N0	T3b	[Not Applicable]
3	Intermediate	~66% disease-free survival at 5 years					TCGA-EJ-7218-01B-41-A644-42	Prostate Adenocarcinoma Acinar Type	3	4	7	No	YES	3	0	51-74	M0	[Not Applicable]	T2a	[Not Applicable]	YES	[Not Applicable]	N0	T2c	[Not Applicable]
3	Intermediate	~66% disease-free survival at 5 years					TCGA-EJ-A8FP-01A-31-A645-42	Prostate Adenocarcinoma, Other Subtype	3	5	8	No	YES	40	0	51-74	M0	[Not Applicable]	T2c	[Not Applicable]	YES	[Not Applicable]	N0	T2c	[Not Applicable]
			*** for "percent biopsy cores positive for cancer" we selected >34% for all cases. Even though TCGA did not indicate the number of positive biopsy cores we know that all patients in this cohort had at least one positive core.																						***pathologic T stage was used for cases where the clinical T is unknown
