# Supplementary material for: Epigenetic loss of heterogeneity from low to high grade localized prostate tumours
Source: Nat Commun. 2021 Dec 15;12:7292. doi: 10.1038/s41467-021-27615-8 (PMC8674326; doi:10.1038/s41467-021-27615-8)
Supplement: Supplementary file 6 — Supplementary Data 3 [file 41467_2021_27615_MOESM6_ESM.xlsx]

## Sheet: Sheet1
Tn5 Oligos		Company
CPT_Tn5A_i5_1	TCGTCGGCAGCGTCTCCACGCTATAGCCTGCGATCGAGGACGGCAGATGTGTATAAGAGACAG	Integrated DNA Technologies (IDT)
CPT_Tn5A_i5_2	TCGTCGGCAGCGTCTCCACGCATAGAGGCGCGATCGAGGACGGCAGATGTGTATAAGAGACAG	Integrated DNA Technologies (IDT)
CPT_Tn5A_i5_3	TCGTCGGCAGCGTCTCCACGCCCTATCCTGCGATCGAGGACGGCAGATGTGTATAAGAGACAG	Integrated DNA Technologies (IDT)
CPT_Tn5A_i5_4	TCGTCGGCAGCGTCTCCACGCGGCTCTGAGCGATCGAGGACGGCAGATGTGTATAAGAGACAG	Integrated DNA Technologies (IDT)
CPT_Tn5A_i5_5	TCGTCGGCAGCGTCTCCACGCAGGCGAAGGCGATCGAGGACGGCAGATGTGTATAAGAGACAG	Integrated DNA Technologies (IDT)
CPT_Tn5A_i5_6	TCGTCGGCAGCGTCTCCACGCTAATCTTAGCGATCGAGGACGGCAGATGTGTATAAGAGACAG	Integrated DNA Technologies (IDT)
CPT_Tn5A_i5_7	TCGTCGGCAGCGTCTCCACGCCAGGACGTGCGATCGAGGACGGCAGATGTGTATAAGAGACAG	Integrated DNA Technologies (IDT)
CPT_Tn5A_i5_8	TCGTCGGCAGCGTCTCCACGCGTACTGACGCGATCGAGGACGGCAGATGTGTATAAGAGACAG	Integrated DNA Technologies (IDT)
CPT_Tn5A_i7_1	GTCTCGTGGGCTCGGCTGTCCCTGTCCCGAGTAATCACCGTCTCCGCCTCAGATGTGTATAAGAGACAG	Integrated DNA Technologies (IDT)
CPT_Tn5A_i7_2	GTCTCGTGGGCTCGGCTGTCCCTGTCCTCTCCGGACACCGTCTCCGCCTCAGATGTGTATAAGAGACAG	Integrated DNA Technologies (IDT)
CPT_Tn5A_i7_3	GTCTCGTGGGCTCGGCTGTCCCTGTCCAATGAGCGCACCGTCTCCGCCTCAGATGTGTATAAGAGACAG	Integrated DNA Technologies (IDT)
CPT_Tn5A_i7_4	GTCTCGTGGGCTCGGCTGTCCCTGTCCGGAATCTCCACCGTCTCCGCCTCAGATGTGTATAAGAGACAG	Integrated DNA Technologies (IDT)
CPT_Tn5A_i7_5	GTCTCGTGGGCTCGGCTGTCCCTGTCCTTCTGAATCACCGTCTCCGCCTCAGATGTGTATAAGAGACAG	Integrated DNA Technologies (IDT)
CPT_Tn5A_i7_6	GTCTCGTGGGCTCGGCTGTCCCTGTCCACGAATTCCACCGTCTCCGCCTCAGATGTGTATAAGAGACAG	Integrated DNA Technologies (IDT)
CPT_Tn5A_i7_7	GTCTCGTGGGCTCGGCTGTCCCTGTCCAGCTTCAGCACCGTCTCCGCCTCAGATGTGTATAAGAGACAG	Integrated DNA Technologies (IDT)
CPT_Tn5A_i7_8	GTCTCGTGGGCTCGGCTGTCCCTGTCCGCGCATTACACCGTCTCCGCCTCAGATGTGTATAAGAGACAG	Integrated DNA Technologies (IDT)
CPT_Tn5A_i7_9	GTCTCGTGGGCTCGGCTGTCCCTGTCCCATAGCCGCACCGTCTCCGCCTCAGATGTGTATAAGAGACAG	Integrated DNA Technologies (IDT)
CPT_Tn5A_i7_10	GTCTCGTGGGCTCGGCTGTCCCTGTCCTTCGCGGACACCGTCTCCGCCTCAGATGTGTATAAGAGACAG	Integrated DNA Technologies (IDT)
CPT_Tn5A_i7_11	GTCTCGTGGGCTCGGCTGTCCCTGTCCGCGCGAGACACCGTCTCCGCCTCAGATGTGTATAAGAGACAG	Integrated DNA Technologies (IDT)
CPT_Tn5A_i7_12	GTCTCGTGGGCTCGGCTGTCCCTGTCCCTATCGCTCACCGTCTCCGCCTCAGATGTGTATAAGAGACAG	Integrated DNA Technologies (IDT)
ME_Rev	CTGTCTCTTATACACATCT	Integrated DNA Technologies (IDT)
PCR Oligos		Integrated DNA Technologies (IDT)
i5-T300-NEX2cpt-R	AATGATACGGCGACCACCGAGATCTACACacctggacgcTCGTCGGCAGCGTC	Integrated DNA Technologies (IDT)
i5-T301-NEX2cpt-R	AATGATACGGCGACCACCGAGATCTACACcctgacgttcTCGTCGGCAGCGTC	Integrated DNA Technologies (IDT)
i5-T302-NEX2cpt-R	AATGATACGGCGACCACCGAGATCTACACgcgttcagctTCGTCGGCAGCGTC	Integrated DNA Technologies (IDT)
i5-T303-NEX2cpt-R	AATGATACGGCGACCACCGAGATCTACACttagcaataaTCGTCGGCAGCGTC	Integrated DNA Technologies (IDT)
i5-T304-NEX2cpt-R	AATGATACGGCGACCACCGAGATCTACACttgatgctatTCGTCGGCAGCGTC	Integrated DNA Technologies (IDT)
i5-T305-NEX2cpt-R	AATGATACGGCGACCACCGAGATCTACACctctgcggcaTCGTCGGCAGCGTC	Integrated DNA Technologies (IDT)
i5-T306-NEX2cpt-R	AATGATACGGCGACCACCGAGATCTACACaataataccaTCGTCGGCAGCGTC	Integrated DNA Technologies (IDT)
i5-T307-NEX2cpt-R	AATGATACGGCGACCACCGAGATCTACACacgccgttcaTCGTCGGCAGCGTC	Integrated DNA Technologies (IDT)
i7-T308-NEX2cpt-R	CAAGCAGAAGACGGCATACGAGATttcgcttacgGTCTCGTGGGCTCGG	Integrated DNA Technologies (IDT)
i7-T309-NEX2cpt-R	CAAGCAGAAGACGGCATACGAGATtacggctacgGTCTCGTGGGCTCGG	Integrated DNA Technologies (IDT)
i7-T310-NEX2cpt-R	CAAGCAGAAGACGGCATACGAGATttcttatcgaGTCTCGTGGGCTCGG	Integrated DNA Technologies (IDT)
i7-T311-NEX2cpt-R	CAAGCAGAAGACGGCATACGAGATttccatggcaGTCTCGTGGGCTCGG	Integrated DNA Technologies (IDT)
i7-T312-NEX2cpt-R	CAAGCAGAAGACGGCATACGAGATaagtagtcagGTCTCGTGGGCTCGG	Integrated DNA Technologies (IDT)
i7-T313-NEX2cpt-R	CAAGCAGAAGACGGCATACGAGATtcagctctaaGTCTCGTGGGCTCGG	Integrated DNA Technologies (IDT)
i7-T314-NEX2cpt-R	CAAGCAGAAGACGGCATACGAGATcgaatagatgGTCTCGTGGGCTCGG	Integrated DNA Technologies (IDT)
i7-T315-NEX2cpt-R	CAAGCAGAAGACGGCATACGAGATcggagatccgGTCTCGTGGGCTCGG	Integrated DNA Technologies (IDT)
i7-T316-NEX2cpt-R	CAAGCAGAAGACGGCATACGAGATaccgcagaatGTCTCGTGGGCTCGG	Integrated DNA Technologies (IDT)
i7-T317-NEX2cpt-R	CAAGCAGAAGACGGCATACGAGATtctcctataaGTCTCGTGGGCTCGG	Integrated DNA Technologies (IDT)
i7-T318-NEX2cpt-R	CAAGCAGAAGACGGCATACGAGATcaacctatatGTCTCGTGGGCTCGG	Integrated DNA Technologies (IDT)
i7-T319-NEX2cpt-R	CAAGCAGAAGACGGCATACGAGATagtcgagaagGTCTCGTGGGCTCGG	Integrated DNA Technologies (IDT)
i5-T320-NEX2cpt-S	AATGATACGGCGACCACCGAGATCTACACaagacggccaTCGTCGGCAGCGTC	Integrated DNA Technologies (IDT)
i5-T321-NEX2cpt-S	AATGATACGGCGACCACCGAGATCTACACgccaacgccaTCGTCGGCAGCGTC	Integrated DNA Technologies (IDT)
i5-T322-NEX2cpt-S	AATGATACGGCGACCACCGAGATCTACACtctaccattaTCGTCGGCAGCGTC	Integrated DNA Technologies (IDT)
i5-T323-NEX2cpt-S	AATGATACGGCGACCACCGAGATCTACACcttgcggtctTCGTCGGCAGCGTC	Integrated DNA Technologies (IDT)
i5-T324-NEX2cpt-S	AATGATACGGCGACCACCGAGATCTACACttacgtatacTCGTCGGCAGCGTC	Integrated DNA Technologies (IDT)
i5-T325-NEX2cpt-S	AATGATACGGCGACCACCGAGATCTACACcgattggttaTCGTCGGCAGCGTC	Integrated DNA Technologies (IDT)
i5-T326-NEX2cpt-S	AATGATACGGCGACCACCGAGATCTACACacttaactagTCGTCGGCAGCGTC	Integrated DNA Technologies (IDT)
i5-T327-NEX2cpt-S	AATGATACGGCGACCACCGAGATCTACACgcagaccggtTCGTCGGCAGCGTC	Integrated DNA Technologies (IDT)
i7-T328-NEX2cpt-S	CAAGCAGAAGACGGCATACGAGATtgagtccagaGTCTCGTGGGCTCGG	Integrated DNA Technologies (IDT)
i7-T329-NEX2cpt-S	CAAGCAGAAGACGGCATACGAGATtggagaattcGTCTCGTGGGCTCGG	Integrated DNA Technologies (IDT)
i7-T330-NEX2cpt-S	CAAGCAGAAGACGGCATACGAGATaccagccttaGTCTCGTGGGCTCGG	Integrated DNA Technologies (IDT)
i7-T331-NEX2cpt-S	CAAGCAGAAGACGGCATACGAGATggcgagcttaGTCTCGTGGGCTCGG	Integrated DNA Technologies (IDT)
i7-T332-NEX2cpt-S	CAAGCAGAAGACGGCATACGAGATtcgaggagtaGTCTCGTGGGCTCGG	Integrated DNA Technologies (IDT)
i7-T333-NEX2cpt-S	CAAGCAGAAGACGGCATACGAGATccttactcctGTCTCGTGGGCTCGG	Integrated DNA Technologies (IDT)
i7-T334-NEX2cpt-S	CAAGCAGAAGACGGCATACGAGATtcagacgaacGTCTCGTGGGCTCGG	Integrated DNA Technologies (IDT)
i7-T335-NEX2cpt-S	CAAGCAGAAGACGGCATACGAGATccgtccagtaGTCTCGTGGGCTCGG	Integrated DNA Technologies (IDT)
i7-T336-NEX2cpt-S	CAAGCAGAAGACGGCATACGAGATgttccgctaaGTCTCGTGGGCTCGG	Integrated DNA Technologies (IDT)
i7-T337-NEX2cpt-S	CAAGCAGAAGACGGCATACGAGATcagattcgatGTCTCGTGGGCTCGG	Integrated DNA Technologies (IDT)
i7-T338-NEX2cpt-S	CAAGCAGAAGACGGCATACGAGATtgcatataacGTCTCGTGGGCTCGG	Integrated DNA Technologies (IDT)
i7-T339-NEX2cpt-S	CAAGCAGAAGACGGCATACGAGATtaggcagataGTCTCGTGGGCTCGG	Integrated DNA Technologies (IDT)
i5-T340-NEX2cpt-T	AATGATACGGCGACCACCGAGATCTACACtatgccgagtTCGTCGGCAGCGTC	Integrated DNA Technologies (IDT)
i5-T341-NEX2cpt-T	AATGATACGGCGACCACCGAGATCTACACatagtcgtagTCGTCGGCAGCGTC	Integrated DNA Technologies (IDT)
i5-T342-NEX2cpt-T	AATGATACGGCGACCACCGAGATCTACACggatgcagcaTCGTCGGCAGCGTC	Integrated DNA Technologies (IDT)
i5-T343-NEX2cpt-T	AATGATACGGCGACCACCGAGATCTACACccgctatattTCGTCGGCAGCGTC	Integrated DNA Technologies (IDT)
i5-T344-NEX2cpt-T	AATGATACGGCGACCACCGAGATCTACACatcgagtcgcTCGTCGGCAGCGTC	Integrated DNA Technologies (IDT)
i5-T345-NEX2cpt-T	AATGATACGGCGACCACCGAGATCTACACgcgacgcagaTCGTCGGCAGCGTC	Integrated DNA Technologies (IDT)
i5-T346-NEX2cpt-T	AATGATACGGCGACCACCGAGATCTACACaatggtcgacTCGTCGGCAGCGTC	Integrated DNA Technologies (IDT)
i5-T347-NEX2cpt-T	AATGATACGGCGACCACCGAGATCTACACtggaactagaTCGTCGGCAGCGTC	Integrated DNA Technologies (IDT)
i7-T348-NEX2cpt-T	CAAGCAGAAGACGGCATACGAGATgtccaactcaGTCTCGTGGGCTCGG	Integrated DNA Technologies (IDT)
i7-T349-NEX2cpt-T	CAAGCAGAAGACGGCATACGAGATgttatggatcGTCTCGTGGGCTCGG	Integrated DNA Technologies (IDT)
i7-T350-NEX2cpt-T	CAAGCAGAAGACGGCATACGAGATttataagaacGTCTCGTGGGCTCGG	Integrated DNA Technologies (IDT)
i7-T351-NEX2cpt-T	CAAGCAGAAGACGGCATACGAGATcaagcttcatGTCTCGTGGGCTCGG	Integrated DNA Technologies (IDT)
i7-T352-NEX2cpt-T	CAAGCAGAAGACGGCATACGAGATctgattaagaGTCTCGTGGGCTCGG	Integrated DNA Technologies (IDT)
i7-T353-NEX2cpt-T	CAAGCAGAAGACGGCATACGAGATtacttacttaGTCTCGTGGGCTCGG	Integrated DNA Technologies (IDT)
i7-T354-NEX2cpt-T	CAAGCAGAAGACGGCATACGAGATggatctgcagGTCTCGTGGGCTCGG	Integrated DNA Technologies (IDT)
i7-T355-NEX2cpt-T	CAAGCAGAAGACGGCATACGAGATatgcaatatgGTCTCGTGGGCTCGG	Integrated DNA Technologies (IDT)
i7-T356-NEX2cpt-T	CAAGCAGAAGACGGCATACGAGATttcctagaccGTCTCGTGGGCTCGG	Integrated DNA Technologies (IDT)
i7-T357-NEX2cpt-T	CAAGCAGAAGACGGCATACGAGATactgccgataGTCTCGTGGGCTCGG	Integrated DNA Technologies (IDT)
i7-T358-NEX2cpt-T	CAAGCAGAAGACGGCATACGAGATtccagaaggtGTCTCGTGGGCTCGG	Integrated DNA Technologies (IDT)
i7-T359-NEX2cpt-T	CAAGCAGAAGACGGCATACGAGATttcaagaccaGTCTCGTGGGCTCGG	Integrated DNA Technologies (IDT)
